# Supplementary material for: Shared influence of pathogen and host genetics on a trade-off between latent period and spore production capacity in the wheat pathogen, Puccinia triticina
Source: Evol Appl. 2012 Sep 7;6(2):303–12. doi: 10.1111/eva.12000 (PMC3586619; doi:10.1111/eva.12000)
Supplement: Supplementary file 1 [file eva0006-0303-SD1.txt]

-----------------------------------------------
patho : identification of pathotype
iso : identification of isolate
T20 : latent period (time in degree-days from inoculation until 20% of the uredia start producing spores)
spm : spore production capacity, in micro-grams of spores per mm2 of lesion surface area per day
-----------------------------------------------


patho	iso	T20		spm
073100	1-257	155.1468	23.8996 
166336	1-303	142.3925	24.0598 
014103	0-010	128.598 	16.71177
014103	0-010	144.9144	21.98982
073100	1-257	145.7683	21.47003
073100	9-191	140.3656	19.91447
073100	9-191	139.4527	10.10001
073100	9-191	136.4717	19.342  
166336	1-228	138.8227	23.40942
073100	9-191	136.3755	16.77581
166336	1-228	139.8925	17.92553
073100	9-191	136.151 	12.56959
014103	7-17	134.53  	17.88299
166336	1-228	139.3933	24.52744
014103	0-010	140.5914	14.44054
073100	1-257	144.1993	20.85689
073100	9-191	146.014 	15.08678
166336	1-228	148.9499	26.41202
014103	0-010	132.967 	18.16413
073100	1-257	156.351 	20.71519
166336	1-303	147.0025	22.93518
166336	1-303	144.3501	20.50558
073100	1-257	139.1   	20.87294
014103	0-010	144.8925	23.39032
166336	1-228	141.6184	24.42785
073100	9-191	140.9932	16.75427
073100	9-191	133.6494	19.88959
166336	1-303	143.7773	21.25907
073100	1-257	145.9465	19.50288
073100	1-257	141.715 	20.04153
166336	1-228	140.3632	17.50674
014103	7-17	139.7869	18.4258 
166336	1-228	139.108 	18.507  
073100	9-191	139.5333	11.42082
166336	1-303	144.3973	23.24593
073100	9-191	133.3073	13.3832 
014103	7-17	140.8163	11.65678
014103	7-17	143.506 	16.92767
166336	1-228	136.7545	16.17072
166336	1-228	147.2668	15.82496
166336	1-228	141.5736	15.90023
166336	1-228	140.2586	18.10841
166336	1-228	141.5804	16.57134
073100	1-257	144.8055	18.54959
014103	0-010	125.2026	13.79655
014103	0-010	136.9   	10.88265
014103	0-010	138.7438	15.49191
014103	0-010	139.05  	13.962  
073100	1-257	139.1   	14.24672
014103	0-010	139.0237	15.77262
014103	0-010	137.378 	15.23453
014103	7-17	139.5653	15.6148 
073100	9-191	143.7726	15.72229
166336	1-303	147.0123	19.67159
166336	1-303	149.1873	24.38621
166336	1-303	146.8874	21.91271
166336	1-303	146.0535	20.74015
014103	0-010	139.174 	12.77319
073100	1-257	148.514 	20.1407 
073100	1-257	148.514 	18.36647
014103	7-17	129.244 	15.27618
014103	7-17	135.022 	15.92545
014103	7-17	133.79  	16.56702
073100	9-191	140.9932	14.10768
014103	7-17	138.799 	18.16502
014103	7-17	143.506 	17.23258
166336	1-228	140.889 	16.78319
014103	7-17	138.799 	15.65774
073100	1-257	143.6863	18.72843
014103	7-17	133.99  	17.57839
166336	1-303	150.5446	17.87514
166336	1-228	140.3632	21.16756
014103	7-17	136.0986	18.67527
073100	9-191	139.738 	18.23653
166336	1-228	144.861 	21.69416
166336	1-303	147.884 	22.47934
166336	1-303	154.1344	21.08167
014103	0-010	138.09  	20.40475
166336	1-303	148.6685	23.89496
014103	7-17	130.706 	17.47364
014103	0-010	131.1043	15.6783 
166336	1-303	149.7744	24.84336
