# Supplementary material for: Shared influence of pathogen and host genetics on a trade-off between latent period and spore production capacity in the wheat pathogen, Puccinia triticina
Source: Evol Appl. 2012 Sep 7;6(2):303–12. doi: 10.1111/eva.12000 (PMC3586619; doi:10.1111/eva.12000)
Supplement: Supplementary file 2 [file eva0006-0303-SD2.txt]

-----------------------------------------------
patho : identification of pathotype
iso : identification of isolate
Cv : identification of host variety
spm : spore production capacity, in micro-grams of spores per mm2 of lesion surface area per day
T20 : latent period (time in degree-days from inoculation until 20% of the uredia start producing spores)
-----------------------------------------------

patho	iso	Cv	spm		T20
014103	9-78	Mor	22.71774	173.1676
014103	9-78	Mor	23.75421	179.0967
014103	9-78	The	20.65288	153.5484
014103	9-78	Mor	24.9735 	175.4381
014103	9-78	The	21.48704	157.2294
014103	9-78	Mor	26.02633	179.7651
014103	9-78	Mor	21.3656 	176.4324
014103	9-78	Soi	19.64724	143.6788
014103	9-78	The	19.75913	155.3292
014103	9-78	Soi	25.96643	144.2588
014103	9-78	The	25.33898	149.5172
014103	9-78	The	24.9281 	172.624 
014103	9-78	Soi	20.9227 	155.4744
014103	9-78	Soi	24.01833	148.9988
014103	9-78	Soi	19.70391	153.5826
073100	1-257	Soi	24.46293	147.7005
073100	1-257	Scp	19.4773 	153.7215
073100	1-257	Mor	25.17829	155.4936
073100	1-257	Mor	25.39902	147.1848
073100	1-257	Soi	20.78246	147.1152
073100	1-257	Scp	22.89535	147.9118
073100	1-257	Scp	20.7832 	144.9781
073100	1-257	Mor	21.14551	172.0723
073100	1-257	Mor	25.085  	154.5011
073100	1-257	Soi	19.13444	137.8874
073100	1-257	Fes	14.6758 	140.8961
073100	1-257	Fes	22.93775	150.3513
073100	1-257	Scp	25.44407	149.7021
014103	Cd0d3	Mor	29.41951	166.2099
014103	Cd0d3	Mor	28.03595	175.0097
014103	Cd0d3	Soi	25.59826	134.2133
014103	Cd0d3	Mor	22.78511	154.0685
014103	Cd0d3	Mor	23.99166	172.9744
014103	Cd0d3	Soi	25.2449 	148.6667
014103	Cd0d3	Soi	22.84912	131.8719
014103	Cd0d3	The	23.4841 	153.4427
014103	Cd0d3	The	23.38616	158.9301
014103	Cd0d3	The	20.67795	153.343 
014103	Cd0d3	The	20.98633	155.2184
014103	Cd0d3	Soi	17.75562	134.0116
014103	Cd0d3	Soi	21.45453	141.7373
014103	Cd0d3	The	19.92269	163.4653
073100	1-096	Soi	21.23297	143.8513
073100	1-096	Mor	24.31034	144.7988
073100	1-096	Mor	19.76125	146.1732
073100	1-096	Scp	20.8893 	150.4041
073100	1-096	Mor	22.3335 	148.9746
073100	1-096	Fes	18.46349	153.1822
073100	1-096	Mor	23.0035 	146.8524
073100	1-096	Mor	20.30684	158.1952
073100	1-096	Fes	22.33774	123.87  
073100	1-096	Soi	20.02438	144.7227
073100	1-096	Scp	23.69084	150.2959
073100	1-096	Fes	20.90082	144.7162
073100	1-096	Fes	17.71309	157.6228
073100	1-096	Fes	15.75654	151.8042
073100	1-096	Soi	21.23685	132.3165
073100	1-096	Scp	20.82256	160.2776
073100	1-096	Scp	18.4977 	166.9481
073100	0-032	Scp	22.13139	154.3015
073100	0-032	Scp	19.86777	149.1725
073100	0-032	Scp	20.94923	154.3676
073100	0-032	Soi	22.63112	153.629 
073100	0-032	Fes	22.55633	175.4151
073100	0-032	Fes	18.6108 	184.4784
073100	0-032	Scp	20.74873	166.2548
073100	0-032	Mor	24.1868 	164.2065
073100	0-032	Fes	20.56711	140.2495
073100	0-032	Soi	21.43618	147.1808
073100	0-032	Mor	25.0751 	163.507 
073100	0-032	Soi	21.99898	144.3808
073100	0-032	Fes	20.99958	167.8768
073100	0-032	Scp	22.02029	153.9951
073100	0-032	Fes	23.27299	171.544 
073100	0-032	Soi	22.23798	150.3272
073100	0-032	Mor	28.58193	161.9554
073100	0-032	Mor	23.55649	157.9725
073100	0-032	Mor	24.65441	151.7715
073100	0-032	Soi	22.99567	143.4213
014103	9-51	Mor	23.97461	149.3692
014103	9-51	Mor	24.03338	168.1124
014103	9-51	Mor	25.9872 	146.0019
014103	9-51	Mor	21.78427	153.4581
014103	9-51	The	22.2258 	172.107 
014103	9-51	Mor	26.91305	167.4422
014103	9-51	The	21.63725	161.4362
014103	9-51	The	17.34587	163.788 
014103	9-51	Soi	22.56861	144.4938
014103	9-51	The	23.29178	153.8914
014103	9-51	Soi	25.38134	144.1033
014103	9-51	Soi	19.47196	138.7906
014103	9-51	The	22.64662	160.5868
014103	9-51	Soi	18.1746 	147.5441
014103	9-51	Soi	23.27189	146.1031
014103	Ob6	The	21.4355 	148.3938
014103	Ob6	The	21.14105	124.9178
014103	Ob6	Soi	21.39837	137.5389
014103	Ob6	Soi	22.3256 	133.8811
014103	Ob6	Soi	25.15269	132.0254
014103	Ob6	The	22.30434	132.0564
014103	Ob6	The	21.80852	130.9876
014103	Ob6	The	19.88546	149.0604
014103	Ob6	Soi	22.53028	130.6598
014103	Ob6	Mor	18.43771	154.9221
014103	Ob6	Mor	21.56309	144.4776
014103	Ob6	Mor	27.6694 	145.5148
014103	Ob6	Soi	20.65901	139.08  
014103	Ob6	Mor	34.66433	152.0438
014103	Ob6	Mor	25.40539	145.2286
073100	1-073	Fes	18.42906	159.2068
073100	1-073	Soi	20.04039	146.2009
073100	1-073	Mor	25.11677	143.5381
073100	1-073	Mor	24.57826	155.835 
073100	1-073	Mor	26.27009	139.5656
073100	1-073	Soi	21.36771	141.0079
073100	1-073	Scp	21.02212	143.866 
073100	1-073	Mor	18.92607	143.7411
073100	1-073	Scp	19.65024	146.2618
073100	1-073	Mor	21.1356 	139.1947
073100	1-073	Scp	22.04064	163.1943
073100	1-073	Scp	13.81081	150.4321
073100	1-073	Soi	22.13605	143.3398
073100	1-073	Soi	19.82543	129.9742
073100	1-073	Fes	23.42636	166.3897
073100	1-073	Fes	22.71995	145.6592
073100	1-073	Soi	18.61748	132.3351
014103	7-09	Soi	24.05663	137.6275
014103	7-09	Soi	23.24715	138.96  
014103	7-09	Mor	18.57032	185.1366
014103	7-09	Mor	21.93255	180.2105
014103	7-09	Soi	26.84431	141.3896
014103	7-09	Soi	22.58267	137.6751
014103	7-09	Soi	23.13157	138.3222
014103	7-09	Mor	26.15757	180.0598
014103	7-09	Mor	22.95758	181.2471
014103	7-09	Mor	22.22534	165.8277
014103	7-09	The	22.16621	149.705 
014103	7-09	The	20.54919	158.718 
014103	7-09	The	20.78059	152.1984
014103	7-09	The	19.59366	150.3928
014103	7-09	The	22.34239	150.9118
073100	9-44	Scp	19.60467	141.4647
073100	9-44	Scp	18.92878	133.0382
073100	9-44	Fes	16.93784	161.0187
073100	9-44	Mor	23.80748	151.0183
073100	9-44	Scp	12.05594	148.7513
073100	9-44	Mor	23.40602	160.0811
073100	9-44	Scp	20.12452	143.6064
073100	9-44	Mor	26.24728	145.7057
073100	9-44	Soi	19.67435	139.1494
073100	9-44	Mor	24.62877	162.5727
073100	9-44	Soi	19.33817	134.1875
073100	9-44	Soi	21.53073	138.9847
073100	9-44	Fes	18.00878	168.0114
073100	9-44	Fes	21.10361	155.9921
073100	9-44	Fes	21.94449	138.2532
073100	9-44	Soi	19.83605	141.455 
073100	9-44	Fes	20.62982	148.3772
073100	9-44	Soi	21.64624	142.5614
073100	1-026	Scp	18.16453	135.5289
073100	1-026	Scp	18.88215	134.9301
073100	1-026	Scp	17.66611	148.9601
073100	1-026	Soi	22.97493	127.4426
073100	1-026	Soi	21.76101	127.2817
073100	1-026	Soi	20.81541	142.4563
073100	1-026	Soi	20.40563	129.6806
073100	1-026	Mor	21.99617	159.1919
073100	1-026	Scp	19.78434	134.556 
073100	1-026	Scp	18.88355	140.5605
073100	1-026	Mor	25.33468	157.9344
073100	1-026	Mor	26.69845	155.431 
073100	1-026	Mor	26.16318	147.2447
073100	1-026	Mor	26.58491	154.8463
014103	9-170	Soi	22.27968	140.4602
014103	9-170	Soi	19.60967	140.8724
014103	9-170	The	17.88101	146.88  
014103	9-170	The	19.84805	143.629 
014103	9-170	The	20.56674	167.0651
014103	9-170	The	22.1797 	154.4849
014103	9-170	The	22.46475	150.7714
014103	9-170	Soi	26.83514	141.3175
014103	9-170	Mor	22.4816 	162.3538
014103	9-170	Mor	21.57521	170.8692
014103	9-170	Soi	19.92675	133.6245
014103	9-170	Soi	21.99305	140.1325
014103	9-170	Mor	24.73252	188.8904
014103	9-170	Mor	23.59342	152.641 
014103	9-170	Mor	29.03541	178.3234
